# Supplementary material for: On the fast track: hybrids adapt more rapidly than parental populations in a novel environment
Source: Evol Lett. 2023 Mar 1;8(1):128–36. doi: 10.1093/evlett/qrad002 (PMC10871894; doi:10.1093/evlett/qrad002)
Supplement: qrad002_suppl_Supplementary_Table [file qrad002_suppl_supplementary_table.xlsx]

## Sheet: Sheet1
Ploidy	r	Adaptational Scenario	Population	Total number of simulated populations	Number of populations extinct before generation 1800	Number of populations that survived up to generation 1800
Diploid	1	3D	parental	444	222	222
Diploid	1	3D	hybrid	222	88	134
Diploid	1	Future	parental	446	215	231
Diploid	1	Future	hybrid	223	98	125
Diploid	1	Off	parental	466	245	221
Diploid	1	Off	hybrid	233	106	127
Diploid	1	Past	parental	444	227	217
Diploid	1	Past	hybrid	222	87	135
Diploid	1.2	3D	parental	404	55	349
Diploid	1.2	3D	hybrid	202	59	143
Diploid	1.2	Future	parental	404	64	340
Diploid	1.2	Future	hybrid	202	65	137
Diploid	1.2	Off	parental	400	55	345
Diploid	1.2	Off	hybrid	200	54	146
Diploid	1.2	Past	parental	404	69	335
Diploid	1.2	Past	hybrid	202	66	136
Diploid	1.4	3D	parental	402	64	338
Diploid	1.4	3D	hybrid	201	60	141
Diploid	1.4	Future	parental	400	48	352
Diploid	1.4	Future	hybrid	200	63	137
Diploid	1.4	Off	parental	400	50	350
Diploid	1.4	Off	hybrid	200	57	143
Diploid	1.4	Past	parental	402	47	355
Diploid	1.4	Past	hybrid	201	60	141
Haplodiploid	1	3D	parental	454	257	197
Haplodiploid	1	3D	hybrid	227	89	138
Haplodiploid	1	Future	parental	486	297	189
Haplodiploid	1	Future	hybrid	243	103	140
Haplodiploid	1	Off	parental	462	256	206
Haplodiploid	1	Off	hybrid	231	100	131
Haplodiploid	1	Past	parental	468	273	195
Haplodiploid	1	Past	hybrid	234	96	138
Haplodiploid	1.2	3D	parental	410	67	343
Haplodiploid	1.2	3D	hybrid	205	47	158
Haplodiploid	1.2	Future	parental	400	59	341
Haplodiploid	1.2	Future	hybrid	200	53	147
Haplodiploid	1.2	Off	parental	404	51	353
Haplodiploid	1.2	Off	hybrid	202	65	137
Haplodiploid	1.2	Past	parental	406	70	336
Haplodiploid	1.2	Past	hybrid	203	52	151
Haplodiploid	1.4	3D	parental	402	48	354
Haplodiploid	1.4	3D	hybrid	201	52	149
Haplodiploid	1.4	Future	parental	402	53	349
Haplodiploid	1.4	Future	hybrid	201	52	149
Haplodiploid	1.4	Off	parental	402	55	347
Haplodiploid	1.4	Off	hybrid	201	51	150
Haplodiploid	1.4	Past	parental	404	53	351
Haplodiploid	1.4	Past	hybrid	202	55	147
Supplementary Table 1: The number of simulated populations for each ploidy, r value, adaptational scenario, and population (parental or hybrid) used to generate Supplementary figures 14, 15, 17, and 18. Of these, the number of populations that survived to generation 1800 or went extinct is also given, and these values are used to generate Supplementary figure 16. For each parameter combination, r…
